# Supplementary material for: Cholecystokinin-expressing neurons of the ventromedial hypothalamic nucleus control energy homeostasis
Source: Front Cell Neurosci. 2024 Oct 28;18:1483368. doi: 10.3389/fncel.2024.1483368 (PMC11550940; doi:10.3389/fncel.2024.1483368)
Supplement: Supplementary file 1 [file Table_1.XLSX]

## Sheet: Figure 1
Gene	Number of cells in VMH CCK cells	Proportion	Percentage		Number of cells in ARH CCK cells	Proportion	Percentage
Cck	973	1	100		898	1	100
Adcyap1	567	0.582734	58.2734
Pgr	382	0.3926	39.26
Sst	351	0.36074	36.074
Nos1	340	0.349435	34.9435
Bdnf	330	0.339157	33.9157
Rprm	329	0.338129	33.8129
Hpcal1	299	0.307297	30.7297
Tac1	294	0.302158	30.2158
Esr1	251	0.257965	25.7965
Pomc	247	0.253854	25.3854		208	0.231626	23.1626
Gal	185	0.190134	19.0134
Agrp	158	0.162384	16.2384
Npy1r	154	0.158273	15.8273
Cckbr	118	0.121274	12.1274
Pdyn	102	0.10483	10.483
Nr5a1	100	0.102775	10.2775
Mc3r	92	0.0945529	9.45529
Npy	82	0.0842754	8.42754
Lepr	79	0.0811922	8.11922
Foxo1	51	0.0524152	5.24152
Vgll2	47	0.0483042	4.83042
Cckar	31	0.0318602	3.18602
Esr2	20	0.020555	2.0555
Ghsr	16	0.016444	1.6444
Glp1r	15	0.0154162	1.54162
Gipr	13	0.0133607	1.33607
Npy4r	3	0.00308325	0.308325
Gcg	0	0	0
Ghrl	0	0	0
Gip	0	0	0
Pyy	0	0	0

## Sheet: Figure 2
Panel D	CCKVMH neurons			Panel E	% of CCK neurons expressing DREADDs
	expressing DREADDs				Ai9-CCK vs DREADDs
					24
	Ai9-CCK	DREADDs			76
	2622	2180
	3252	2124
	2849	2324

## Sheet: Figure 3
Activity at Rest	Rin	Time constant		Spike rate (Hz)					Resting membrane potential		Activity at rest
				100 pA	80 pA	60 pA	40 pA	20 pA		Baseline	CNO		Baseline	CNO
13	1361.15	34.3095		17.5	17.5	12.5	12.5	7.5		-39.41	-45		13	13
31	508.309	17.0764		37.5	32.5	27.5	22.5	10		-51.06	-54		31	11
27	526.249	17.0366		7.5	7.5	7.5	2.5	2.5		-46.88	-56		27	3
30	1020.25	37.711		40	37.5	32.5	25	15		-46	-48		30	6
20										-46.62	-54		20	9
										-51.94	-50

## Sheet: Figure 4
Panel B	Daily food intake_BAC-CCK-Cre						Panel C	Food intake 6h post-injection_BAC-CCK-Cre
	Saline	0.75	1.5	2	3			Saline	0.75	1.5	2	3
	3.27333	3.31333	3.42333	3.24	3.32			2.04333	1.9	1.67333	1.99	1.82
	3.59667	3.61	3.52667	3.265	3.65			1.63333	1.69667	1.62	1.565	1.75
	3.46333	3.23	3.28333	2.76	3.42			1.41333	1.55	1.51667	1.025	1.28667
	3.52667	3.69667	3.69667	3.47	3.39			1.57	1.78667	1.65333	1.54	1.54667
	3.07667	3.29	3.18333	3.155	3.19333			1.40667	1.47333	1.40333	1.615	1.22667
	3.27333	3.95333	3.62333	2.57	3.85			1.36	1.66667	1.47	1.03	1.81
Panel D	Daily food intake _DREADDs						Panel F	Food intake 6h post-injection_DREDDs
	Saline	0.75	1.5	2	3			Saline	0.75	1.5	2	3
	3.38	3.183	3.127	3.677	3.877			1.31333	1.08667	1.36	2.01	1.61
	3.18	3.1	2.767	3.13	3.26			1.58333	1.35	0.993333	1.75667	1.16
	3.39	2.877	3.137	3.72	3.463			1.40667	1.45667	1.53	1.72333	1.56333
	2.657	3.067	3.007	3.097	4.037			1.14333	1.36667	1.53667	1.56333	1.6
	3.02	2.77	2.923	2.957	3.83			1.55667	1.33	1.42667	1.18	1.62667
Panel E	Daily % food intake BAC-CCK-Cre vs DREADDs
	CNO doses	BAC-CCK-Cre							hm4Di-CCKVMH
	0.75	101	100	93	105	107	121		94	97	85	115	92
	1.5	105	98	95	105	103	111		93	87	93	113	97
	2	99	91	80	98	103	79		109	98	110	117	98
	3	101	101	99	96	104	118		115	103	102	152	127

## Sheet: Figure 5
Panel A				Panel B				Panel C				Panel D				Panel E				Panel F				Panel G				Panel H
	saline	CNO 3mg/Kg			saline	CNO 3mg/Kg			saline	CNO 3mg/Kg			saline	CNO 3mg/Kg			saline	CNO 3mg/Kg			saline	CNO 3mg/Kg			saline	CNO 3mg/Kg			saline	CNO 3mg/Kg
	6.67	8			7	7.67			49	42			38	40			0.249	0.219			0.305	0.257478			6	8			10	8
	4	5.67			7.67	7.67			79	48			38	41			0.422	0.175			0.214	0.22813			13	5			8	8
	6.67	7			4.67	4.67			50	42			69	71			0.319	0.223			0.321	0.323357			8	7			12	12
	6	9.33			5.67	5.33			51	36			60	68			0.305	0.186			0.318	0.338438			6	4			7	7
	5.67	6.33			6	5.33			60	51			55	71			0.279	0.266			0.251	0.278562			7	6			7	6
					6	6.33							48	64							0.282	0.300579							11	11
Panel I				Panel J				Panel K				Panel L				Panel M				Panel N				Panel O				Panel P
	saline	CNO 3mg/Kg			saline	CNO 3mg/Kg			saline	CNO 3mg/Kg			saline	CNO 3mg/Kg			saline	CNO 3mg/Kg			saline	CNO 3mg/Kg			saline	CNO 3mg/Kg			saline	CNO 3mg/Kg
	16.67	19			15	15.67			80	68			89	83			0.225	0.208			0.225	0.230587			4	6			7	7
	12	14.67			19.33	18.67			111	91			68	71			0.295	0.226			0.186	0.198182			7	6			5	6
	17.33	19.67			10.67	12			76	67			124	112			0.226	0.217			0.34	0.299514			5	4			12	9
	16.33	23.33			13	12.33			82	56			103	108			0.209	0.185			0.303	0.312056			5	4			7	7
	12	16			14.33	15.33			109	82			94	89			0.258	0.244			0.221	0.238422			6	6			5	5
					17	16							78	81							0.206	0.251404							6	9

## Sheet: Figure 6
Panel B
week	Ai9-CCK Tg+ / DTA						Ai9-CCK Tg-ve / DTA
0	27.6	25.1	22.6	24.4	24		22.2	24.6	23.7	21.9	22.6
4	27.8	25.2	23.15	27.5	23.85		22.25	23.85	23.3	22.35	23.3
5	29.7	28.6	23.55	29.9	24.9		22.95	24.05	24.5	22.16	24.85
6	30.43	27.9	25.3	30	24.72		23.3	24.7	24.8	22.5	24.3
7	31.5	27.6	27.1	31.1	25.2		23.4	25.1	27.8	21.9	24.6
8	32.1	30.1	25.3	32.7	26.3		23.5	25.6	25.2	23.1	25.1
9	33.35	30.05	27.4	34.47	27.53		27.38	27.49	26.56	24.65	27.16
12	35.04	32.05	31.07	36.03	28.6		31.08	30.1	29.66	24.22	27.49
13	35.21	32.8	29.56	36.95	30.63		26.62	27.61	28.75	25.82	28.04
Panel C	Ai9-CCK Tg-ve / DTA	Ai9-CCK Tg+ve / DTA
	19.91	27.57
	12.24	30.68
	21.31	30.8
	17.9	51.43
	24.07	27.63
Panel D	Ai9-CCK Tg-ve / DTA	Ai9-CCK Tg+ve / DTA		Panel E	Ai9-CCK Tg-ve / DTA	Ai9-CCK Tg+ve / DTA		Panel F	Ai9-CCK Tg-ve / DTA	Ai9-CCK Tg+ve / DTA		Panel G	Ai9-CCK Tg-ve / DTA	Ai9-CCK Tg+ve / DTA		Panel H	Ai9-CCK Tg-ve / DTA	Ai9-CCK Tg+ve / DTA
	4.072	4.588			21	12			67	102			0.197138	0.367778			5	10
	3.665	4.898			18	14			76	95			0.204778	0.357659			3	8
	4.127	4.552			18	16			74	80			0.237886	0.284307			6	7

## Sheet: Figure 7
Panel A	Ai9-CCK Tg-ve / DTA	Ai9-CCK Tg+ve / DTA
	6.3	7.3
	5.6	8
	5.4	9.5
	8.5	9.1
	6.8
Panel B	Ai9-CCK Tg-ve / DTA						Ai9-CCK Tg+ve / DTA
Time
0	6.3	5.6	5.4	8.5	6.8		7.3	8	9.5	9.1
30	19.3	29	33.3	31.1	33.3		19.3	26.4	33.3	33.3
180	7.5	14.8	13.8	16.3	10.2		27.6	21.7	22.3	16.1
